# Supplementary material for: The Activity of FDA-Approved Prodrug Isavuconazonium Sulfate and Its Major Metabolite Isavuconazole Against Naegleria fowleri
Source: Pharmaceutics. 2026 Jan 12;18(1):103. doi: 10.3390/pharmaceutics18010103 (PMC12844783; doi:10.3390/pharmaceutics18010103)
Supplement: Supplementary file 1 [file pharmaceutics-18-00103-s001.zip]

Archive with 1 entries (1 files):
- pharmaceutics-3929479-supplementary.pdf
